# Supplementary material for: Identification of gene expression changes associated with the initiation of diapause in the brain of the cotton bollworm, Helicoverpa armigera
Source: BMC Genomics. 2011 May 11;12:224. doi: 10.1186/1471-2164-12-224 (PMC3277317; doi:10.1186/1471-2164-12-224)
Supplement: Additional file 2 — Table S2 Comparison of the two libraries according to Gene Ontology criteria (Biological Process). [file 1471-2164-12-224-S2.XLS]

## Sheet: Sheet1
Biological Process (level 2)
F library			R library
biological adhesion	0.00534759		biological regulation	0.115385
biological regulation	0.0855615		cell proliferation	0.00769231
cell killing	0.00534759		cell wall organization or biogenesis	0.00769231
cell proliferation	0.0106952		celluar process	0.253846
cellular component biogenesis	0.0320856		cellular component biogenesis	0.0307692
cellular component organization	0.0481283		cellular component organization	0.0615385
cellular process	0.272727		death	0.0307692
death	0.0160428		developmental process	0.0538462
developmental process	0.0374332		immune system process	0.0153846
growth	0.00534759		localization	0.0692308
immune system process	0.0106952		metabolic process	0.223077
localization	0.0641711		multicellular organismal process	0.0615385
Locomotion	0.00534759		multi-orgnism process	0.00769231
metabolic process	0.256684		pigmentation	0.00769231
multicellular organismal process	0.0427807		reproduction	0.0153846
multi-organism process	0.0106952		response to stimulus	0.0307692
pigmentation	0.00534759		signaling	0.00769231
reproduction	0.0106952
response to stimulus	0.0427807
signaling	0.0320856
